# Supplementary material for: The EYA3 tyrosine phosphatase activity promotes pulmonary vascular remodeling in pulmonary arterial hypertension
Source: Nat Commun. 2019 Sep 12;10:4143. doi: 10.1038/s41467-019-12226-1 (PMC6742632; doi:10.1038/s41467-019-12226-1)
Supplement: Supplementary file 4 — Source Data [file 41467_2019_12226_MOESM4_ESM.xlsx]

## Sheet: Figure 1
Figure 1a
			Relative EYA3 levels in multiple experiments
			PASMC	L10	L85
			1.01	5.512	3.36
			1	3.45	1.22
			1.03	2.02	2.098
			1	4.52	2.03
			1	2.55	1.39
EYA3
		Actin
Figure 1b
		Relative EYA3 levels in multiple experiments
		PAEC	L89	L105
		1	0.84	0.79
		1	1.01	1.04
EYA3		1	0.563	0.57
GAPDH
Figure 1k Average g-H2AX positive cells in 3 experiments
CTL	L10	L85
0.0902077	74.1551	43.6525
0	70.4078	59.4434
8.35296	64.4495	59.9869

## Sheet: Figure 1l
Figure 1l COMET TAILS
CTL	L10	L85	CTL	L10	L85	CTL	L10	L85
	4.81201	1.69621	0	24.3363	39.5389		10.9323
0.634025	0.709856	30.2304	1.93026	11.3542	4.55264		7.43577
0.0302269	13.0947	17.9077	25.9564	35.5248	25.0698		20.9526
0	31.9791	15.7446	1.59625	10.8749	112.543		4.05989
18.9158	7.98331	61.7614	4.21808	0	38.6907		17.0882
24.481	4.56818	47.6428	0.395212	24.4971	23.1827		11.1264
22.9763	3.55783	6.75065	3.73005	26.1908	29.082		5.30607
0	1.73581	34.568	6.69249	30.7352	3.78747		17.595
16.8035	7.66278	32.5588	2.49523	15.2849	44.8954		18.5734
0	0.768321	1.83451	6.87041	6.47835	1.28419		22.42
0	7.40826	10.6616	9.70079	33.9872	41.9579		16.9105
0.0379615	16.3586	26.1261	1.38432	20.004	91.7373		4.0755
12.0508	21.6826	20.4241	2.29624	38.5724	11.0878		30.7631
22.9434	10.2657	32.3447	2.23475	38.6381	12.8358		27.285
25.7225	3.24208	92.6818	8.90398	17.1888	29.1509		13.1443
0.0758536	23.144	0.563934	8.79203	3.99603	30.9529		13.1788
11.6112	21.5109	26.706	4.82216	7.71428	32.8526		17.2558
0.0283932	4.12542	27.2557	7.14178	23.2843	25.3402		25.7978
5.56644	6.63456	17.302	6.69895	21.0654	21.2945		22.612
21.8806	6.16045	19.4533	1.41393	27.2841	18.8828		4.36081
15.7787	15.932	24.1878	3.53332	30.8714	17.1262		14.1196
20.7589	16.5109	14.1026	1.09964	10.9703	29.8258		11.0262
0	9.25048	30.5925	2.41926	2.90904	50.0076		33.7077
24.6652	7.82568	36.3566	0.75374	35.5572	70.427		16.9422
0.13059	9.02652	31.1123	8.17334	17.4496	9.55118
21.9211	19.0979	47.9539	2.81533	11.2919	12.833
0.982246	5.48699	13.9606	6.7547	30.4252	0
11.5846	9.02257	40.846	2.82248	10.3075	16.2834
21.963	7.51254	35.2432	2.46813	38.5753	26.0361
0	18.2362	23	16.673	10.7761	29.1254
0	50.429	32.8478	1.55546	20.6771	13.94
0	45.8674	1.92746	0.270138	28.0755	18.2486
20.8168	18.279	26.663	23.413	3.6915	0.113019
7.41624	26.7196	103.337	3.05907	32.0311	13.8605
0	26.7548	30.8745	6.37364	22.1873	14.1231
0	18.1589	40.6998	7.26897	8.41074	24.854
0.0301716	15.6066	19.3631	11.2167	22.396	14.9027
18.5774	6.10295	12.1193	10.6538	18.8007	34.994
0	12.7285	10.1691	0.880204	19.7746	28.7319
0.0485859	5.5698	33.76	4.10746	4.74053	31.2543
0	7.19009	17.7806	13.314	14.3077	31.4749
0.0883057	12.752	25.5821	0.803126	24.077	3.35538
15.6047	5.67911	11.9784	0.995432	16.3886	19.5807
4.08085	10.107	9.70193	20.9679	10.0144	1.68447
0.268444	11.9614	16.2916	3.39352	8.06998
0	11.2666	125.011		35.0349
17.4181	17.7817	14.3796		13.9035
22.1124	4.32426	18.0231		6.38071
0	16.7997	18.2189		14.7482
13.8656	3.86815	13.41		21.8223
0	16.4174	13.833		15.9104
19.4864	10.206	23.1872		11.3525
0	15.6319	45.9185		12.3842
24.899	13.4523	7.00853		12.0187
25.2665	11.2095	25.2442		10.6427
26.5076	28.0516	8.22686		28.7738
0	22.7556	8.38412		2.7928
0.0297402	6.71753	25.4841		15.7314
0.344711	9.52847	10.1876		12.4707

## Sheet: Figure 2
Figures 2a,b
Time	PASMC			PASMC-BZ
-1	100	100	100	100	100	100
0	76.1364	68.9977	75.1634	75.5507	55.6025	76.6204
0.5	71.1982	65.2174	55.1418	56	47.7642	56.3291
2	64.7266	66.609	66.7238	49.4253	43.4646	51.6129
4	50	51.6753	48.2057	40.9714	45.3265	44.6191
	L10			L10-BZ
-1	100	100	100	100	100	100
0	71.3467	73.3333	71.4689	63.6628	85.3968	65.3061
0.5	69.4444	68.3616	80.2326	59.4366	66.7639	59.0529
2	80.0469	82.0225	88.5714	65.4846	61.949	60.7064
4	76.5233	79.7872	72.4771	58.3674	51.028	53.3333
	L85			L85-BZ
-1	100	100	100	100	100	100
0	76.1905	78.979	84.4118	71.8354	55.102	64.8876
0.5	82.7795	73.6979	72.846	61.3583	79.6178	68.5792
2	97.537	87.4092	90.9739	55.8522	50.2636	65.3244
4	85.5856	86.8421	82.4779	52.3236	50.4363	50.9769
Figure 2c
Time	L10 scramble			L10-shEYA3
-1	100	100	100	100	100	100
0	89.2702	87.1729	88.5247	81.3673	80.3499	80.9906
0.5	91.1871	89.607	91.047	73.3021	74.607	74.4019
1	87.0125	88.6368	85.9238	69.3548	69.8661	69.9429
2	92.7378	89.252	97.5469	65.9702	75.3333	67.2549
4	80.3413	81.9245	79.9833	62.0297	64.8799	60.3596
Figure 2d
Time	L85-scramble			L85-shEYA3#3
-1	100	100	100	100	100	100
0	68.1013	56.0284	48.3222	55.8952	51.3859	55.0201
0.5	70.5263	70	65.7289	49.904	48.9403	47.4187
1	68.3698	68.0101	70.8434	61.2717	62.5	62.8972
2	80.0459	80.7059	81.4554	67.0391	68.6456	61.0603
4	81.4815	79.5497	80.6513	72.2772	73.1259	71.2885
Figure 2e
Time	L10-shEYA3#3-VEH			L10-shEYA3#3-BZ
-1	100	100	100	100	100	100
0	65.8799	61.1301	69.512	63.9761	51.0352	55.1219
0.5	59.4397	76.1849	60.9781	49.8263	58.1976	53.4561
1	67.2222	67.1765	63.124	54.6198	65.7822	56.1122
2	58.7708	65.7664	62.24	56.6719	53.6023	67.2373
4	60.3813	65.9272	62.1325	60.5834	60.0812	72.6402
Figure 2f
Time		L85 shEYA3#3 VEH			L85 shEYA3#3 BZ
-1	100.132	100.053	99.7151	100	99.9951	100.289
0	60.3573	80.5342	68.5619	83.3333	74.2929	57.0295
0.5	64.165	77.5096	52.3594	75	59.2453	76.6283
1	80.4094	85.1695	49.2529	64.6018	59.4631	57.5576
2	59.249	81.1615	67.043	71.6814	62.8483	66.4742
4	57.9962	71.439	53.4188	57.4627	66.9203	58.4178

## Sheet: Figure 3
	Figure 3c RVSP
	CTL	VEH	BZ weeks 4 - 8	BZ weeks 8 - 11
	18	56.72	43.06	39.74
	18.99	61.33	46.62	33.12
	17.93	61.93	46.14	37.96
	15.15	59.78	46.33	47.61
	24.85	54.56	47.74	36.64
	13.93	55.32	46.55	42.17
	21.54	59.87
	21.05	58.08
		57.33
	Figure 3d Fulton's Index
	CTL	VEH	BZ weeks 4 - 8	BZ weeks 8 - 11
	20.5451	38.523	28.1522	25.8858
	20.5357	37.4881	31.9492	26.6406
	21.281	39.5092	23.6814	28.976
	18.6347	40.4494	27.5776	25
	17.0429	41.4216	30.8489	24.3478
	18.5075	39.1434	25.8	25.3788
		40.6818
		44.8234

## Sheet: Figure 4
	Figure 4c % muscularized DPA
	Control	Vehicle	BZ-Prev	BZ-Treat
	0	58.93	30.95	32.5
	0	55.42	27.12	40.7
	0	54.81	33.17	39.9
	0	60.81	29.37	37.86
	2.22	59.79	31.57	41.73
	2.22	64.1		31.82
		61.1
		60
	Figure 4d PA wall thickness
	CTL	VEH	BZ weeks 4 - 8	BZ weeks 8 - 11
	0.332841	1.22171	0.527049	0.633405
	0.412562	1.02352	0.546017	0.541266
	0.328538	1.64417	0.632695	0.503694
	0.275077	1.46223	0.486257	0.530668
	0.304927	2.0505	0.563356	0.512134
	0.338906	2.4898	0.702069	0.290946
	0.316833	1.08854
	0.338575	1.0673
		1.20843

## Sheet: Figure 5
	Figure 5d Ave % Ki-67 per animal
	CTL	VEH	BZ
	1.43	11.6	2.08
	0.89	17.4	3.72
	5.3	12.25	5.39
	0	10.85	3.9
		11.47	0
			0.82
			2.5
	Figure 5f. Ave % CC3 positive cells per animal
	CTL	VEH	BZ
	3.28	2.98	24.24
	2.65	7.61	29.1307
		4.3	28.6044
		10.45	22.4831

## Sheet: Figure 6
	Figure 6a RVSP
	Eya3+/+ Room Air	Eya3+/+ Su-Hx	Eya3-DN/DN Room Air	Eya3-DN/DN Su-Hx
	23.6987	47.5071	28.6211	37.9385
	23.4637	45.6919	25.2461	49.0983
	25.09	41.337	24.6904	35.5958
	29.72	48.1651	27.7396	32.1861
	27.958	43.2546		35.0906
	27.7572	53.0135		29.8107
		54.9934		38.655
		46.7971		37.6573
				38.5704
	Figure 6b Fulton's Index
	Eya3+/+ Room Air	Eya3+/+ Su-Hx	Eya3-DN/DN Room Air	Eya3-DN/DN Su-Hx
	25.6757	37.0968	25.5556	28.5714
	26.6667	36.6667	23.4694	28.4091
	22.973	38.2716	23.0769	29.3478
	24.6377	37.0968	23.0769	38.0282
	23.3333	38.0282	25.8427	27.7778
	25	36.5854		34.2105
	21.875	37.6471		30.7692
	18.1818	36.2319		26.9663
	23.913			29.4118
				28.0488
				28.4091
				30.3922
	Figure 6c Ki67 index
	Eya3+/+ Room Air	Eya3+/+ Su-Hx	Eya3DN/DN Room Air	Eya3-DN/DN Su-Hx
	6.42057	14.7029	3.07846	4.62132
	5.23159	13.1287	6.08616	6.43549
	3.91976	22.3815	3.215	3.43012
	4.25576	19.8773	4.47832	6.39637

## Sheet: Figure 7
	Figure 7c % gH2AX/DAPI per animal
	CTL	VEH	BZ
	3.9	55.3	33.5
	3.6	65.8	33.3
	4	53.2	28.97
	5.6	55.8
		56.8
	Figure 7f % 53BP1/DAPI per animal
	CTL	SuHx Veh	SuHx BZ
	8.15855	28.3962	12.2199
	18.1743	34.8094	19.6633
	11.4887	37.3493	14.7278
	11.2224

## Sheet: Figure 8
	Figure 8c. % g-H2AX/DAPI per animal
	Norm C57	Hyp C57	Norm EYA3KI	Hyp EYA3KI
	18.78	51.576	9.88	27.67
	1.008	48.27	5.35	29.76
		49.03
	Figure 8d. % 53BP1/DAPI per animal
	NORM C57	Su-Hx C57	NORM EYA3KI	Su-Hx EYA3KI
	32.218	48.17	21.061	37.693
	41.35	49.13	13.425	41.073
	21.746	42.729	19.809	33.722
	26.894	51.622	23.41	32.523

## Sheet: Supp Fig. 2
Supplementary Figure 2c, d, e
Time	HPAEC-Veh		HPAEC-BZ		L89-Veh
	100	100	100	100	100	100
	36.6362	32.5959	32.0371	34.0131	33.1427	36.1508
	34.2827	32.4147	46.2024	47.7859	31.1692	32.7267
	31.1198	36.5234	58.3012	52.038	42.0899	39.7375
	42.7488	41.2352	51.5617	51.5411	44.2751	57.2461
	50.3774	51.5746	63.7286	53.0426	54.8697	45.686
	L89-BZ		L105-Veh		L105-BZ
-1	100	100	100	100	100	100
0	66.3051	61.1867	48.3986	49.777	37.4022	37.7878
0.5	46.0315	59.5918	28.8961	31.5145	31.3041	32.7242
1	52.5836	49.9144	30.0038	33.2901	34.0734	29.4043
2	53.295	57.682	34.1335	34.5533	43.626	42.2209
4	59.2237	57.0495	41.0866	43.4703	56.3214	50.2088
Supplementary Figure 2ih,
Time	L10-shEYA3#5-VEH			L10-shEYA3#5-BZ
-1	100	100	100	100	100	100
0	54.193	75.1263	55.2394	67.1825	59.4031	61.3787
0.5	49.3545	70.8937	54.6324	65.6754	58.8758	57.9104
1	67.5298	69.5865	53.7662	69.1556	71.8128	74.633
2	58.5133	78.3334	61.0412	65.4858	65.3347	64.8593
4	59.903	70.1081	59.8336	60.4172	68.6992	74.7118
	L85 shEYA3#5 BZ			L85 shEYA3#5-VEH
-1	99.9179	100.334	99.9496	100.153	100.039	100.051
0	39.3819	41.7933	44.0061	41.166	50.0477	43.6025
0.5	43.051	44.2854	39.5916	43.4141	43.6184	41.4351
1	39.9772	53.0406	65.2423	54.5171	62.1753	29.9177
2	40.5857	58.9515	70.6521	51.4392	61.7252	38.521
4	57.9537	54.7382	60.6382	50.1066	64.1485	55.9258
Supplementary Figure 2 g, f
Time	L85 scramble			L85-shEYA3#5
-1	100	100	100	100	100	100
0	37.574	34.9398	41.3115	34.8668	33.0986	31.9512
0.5	35.0685	40.7407	41.2104	44.6384	39.4673	34.4595
1	64.4509	57.2178	58.8068	47.0183	45.3271	45.4106
2	72.5333	85.6287	81.1475	47.2222	65.4434	44.7942
4	91.7772	94.37	95.5182	57.7011	69.3396	62.5293
		L10-scramble		L10-shEYA3#5
-1	100	100	100	100	100	100
0	40.553	41.4868	40.0922	39.7436	49.8701	44.2455
0.5	35.461	41.3395	38.4075	46.4789	47.8149	49.4475
1	73.5763	73.6471	77.3973	53.6388	61.4396	58.1633
2	95.4217	83.9248	98.25	67.9348	58.7744	54.6917
4	101.339	93.4978	91.9321	89.6552	81.1798	82.973

[truncated: 1 more sheets: Supp Fig 3]
